# Supplementary material for: Phosphatase PP2A promotes RTA dephosphorylation to impair KSHV lytic replication
Source: PLoS Pathog. 2025 Dec 3;21(12):e1013731. doi: 10.1371/journal.ppat.1013731 (PMC12674568; doi:10.1371/journal.ppat.1013731)
Supplement: S1 Table — (XLSX) [file ppat.1013731.s008.xlsx]

## Sheet: Sheet1
Primer Name	Purpose	Sequences (5'-3')
pCDH-Flag
PPP2R1A	Full length Cloning	F CGCGAATTCATGGCGGCGGCCGACGG
		R CGCGGATCCGGCGAGAGACAGAACA
RTA	Full length Cloning	F CCGCTCGAGATGGCGCAAGATGACAAG
		R CGGAATTCTCGTCTCGGAAGTAATTACGC
pCMV-HA
PPP2R1A	Full length Cloning	F CGCGAATTCTTATGGCGGCGGCCGAC
		R CGCGTCGACTCAGGCGAGAGACAGAA
RTA	Full length Cloning	F CGGAATTCGGATGGCGCAAGATGACAAGGGT
		R GAAGATCTTCAGTCTCGGAAGTAATTACGCC
pGL3-Basic
K8	Cloning	F CGCCTCGAGCAACGTGCCATGCGCA
		R CGCAAGCTTTTGGCAGGGTTACACG
ORF59	Cloning	F CGCCTCGAGCCAACACCGGGGGTCG
		R CGCAAGCTTTTGGCAGGGTTACACG
PAN	Cloning	F GTTTATTAATGTTCATCCGTATT
		R CTGGGCAGTCCCAGTGCTAAAC
ORF57	Cloning	F CAAGACCATTAGCTATCTGCC
		R GGGCTATTTTGGGAACCTGG
K2	Cloning	F CGCGGTACCCTCTTGGCTGTTACAA
		R CGCAAGCTTGGCTGCTAACGCGGCA
PPP2R1A	qRT-PCR	F TAGACGAACTCCGCAATGAGG
		R CACCAGGGTAGTGAAGGTTCC
GAPDH	qRT-PCR	F AAATTGTCAGCAATGCCTCTTG
		R GGCATGGACAGTGGTCATAA
ORF71	qRT-PCR	F GGATGCCCTAATGTCAATGC
		R GGCGATAGTGTTGGGAGTGT
ORF45	qRT-PCR	F CCATACAGCGACCCTGATGA
		R CCGATTCTCTGACTCAATACT
ORF57	qRT-PCR	F TGGACATTATGAAGGGCATCCTA
		R CGGGTTCGGACAATTGCT
K8.1	qRT-PCR	F AAAGCGTCCAGGCCACCACAGA
		R GGCAGAAAATGGCACACGGTTAC
K9	qRT-PCR	F GTCTCTGCGCCATTCAAAAC
		R CCGGACACGACAACTAAGAA
ORF73	qRT-PCR	F GCAGACTACACCTCCACACT
		R GTAGATCGGGGACTCTGTGG
ORF59	qRT-PCR	F CGAGTCTTCGCAAAAGGTTC
		R CGAGTCTTCGCAAAAGGTTC
ORF65	qRT-PCR	F ATATGTCGCAGGCCGAATAC
		R CCACCCATCCTCCTCAGATA
ORF48	qRT-PCR	F TGATCTGGGATGACTGCAAAG
		R AAAGAATGTGTCTCCCGTGG
ORF50	qRT-PCR	F CGTGTAGAGATTCAACGGCG
		R AAGAGGTACCAGGTGTCGTG
ORF6	qRT-PCR	F GTTCAAGATACCCTTGTATGACGA
		R CTTAGAGCCTGTGCTATTCCAGT
ORF36	qRT-PCR	F ATTGCCAACGACCTGATGCA
		R ACTCCAGTCCAGCTGCAGCA
ORF25	qRT-PCR	F ACAGTTTATGGCACGCATAGTG
		R GGTTCTCTGAATCTCGTCGTGT
ORF64	qRT-PCR	F CTTCCTCGAGGGCATCATATAC
		R TATACGGTGATGGACTTGATGG
