# Supplementary material for: Phosphatase PP2A promotes RTA dephosphorylation to impair KSHV lytic replication
Source: PLoS Pathog. 2025 Dec 3;21(12):e1013731. doi: 10.1371/journal.ppat.1013731 (PMC12674568; doi:10.1371/journal.ppat.1013731)
Supplement: S2 Table — (XLSX) [file ppat.1013731.s009.xlsx]

## Sheet: Fig. 2B
	Mock			Dox
24h	1.01083	1.00772	0.981456	0.789702	0.783291	0.759014
48h	0.997536	0.98772	1.01474	0.661782	0.697655	0.713543
72h	0.978511	1.02272	0.998767	0.591417	0.628039	0.643816
96h	1.01017	0.966101	1.02372	0.76645	0.759922	0.842444

## Sheet: Fig. 2D
		Mock			Dox
ORF71	24h	1.042	0.955204	1.0047	0.0525984	0.0522277	0.0608156
	48h	0.988204	1.00934	1.00258	0.223949	0.230756	0.238584
	72h	1.01274	0.936501	1.05437	0.192489	0.207786	0.210376
	96h	0.967837	0.992527	1.04101	0.220416	0.224112	0.220135
ORF45	24h	1.02102	0.997787	0.981584	0.045636	0.0437358	0.0439094
	48h	0.958822	0.967239	1.07827	0.166387	0.1439	0.172813
	72h	1.0878	0.939531	0.978455	0.182	0.158353	0.185594
	96h	1.05332	0.887032	1.07029	0.314416	0.282393	0.266229
ORF57	24h	1.00694	0.974253	1.01936	0.174939	0.164749	0.183881
	48h	1.01515	0.985341	0.999726	0.246715	0.250758	0.278957
	72h	1.06044	0.859329	1.09737	0.242919	0.254699	0.236154
	96h	0.928799	1.02225	1.05322	0.250206	0.232121	0.233516
K8.1	24h	1.06647	0.995103	0.94229	0.0543434	0.0554126	0.0584614
	48h	0.899227	1.06193	1.04721	0.224985	0.233727	0.246466
	72h	0.997677	0.97019	1.03313	0.190399	0.187333	0.192921
	96h	1.03765	1.00445	0.959448	0.249677	0.249425	0.233953

## Sheet: Fig. 2E
Intracellular		Mock			Dox
	24h	108000000	104000000	99400000	65700000	71600000	52300000
	48h	142000000	186000000	164000000	71100000	77200000	83200000
	72h	332000000	290000000	357000000	121000000	114000000	107000000
	96h	524000000	648000000	648000000	274000000	275000000	237000000
Extracellular
	24h	39700	42400	49200	29500	35300	18500
	48h	2200000	2140000	2030000	283000	261000	316000
	72h	15500000	13600000	14800000	2130000	2200000	2240000
	96h	32000000	35400000	29200000	10700000	10600000	10800000

## Sheet: Fig. 3A
	Lanes	RTA		pRTA		pRTA/RTA
Band Intensity analyzed by Fiji Software	1	50438.2		22359.1		0.443297		1
	2	48293.4		24488.5		0.507078		1.14388
	3	44937.9		27113.2		0.603349		1.36105
	4	45381		9419.08		0.207555		0.468208
	5	47516.5		19933.3		0.419503		0.946325
	6	45560		25338.9		0.556166		1.25461

## Sheet: Fig. 3B
Vector	PPP2R1A
1	2.22296
1.02236	2.40483
0.923263	2.3861

## Sheet: Fig. 3C
	Lanes	RTA		pRTA
Band Intensity analyzed by Fiji Software	1	59244.7		67894.9		1.14601		1
	2	58663.1		52651.7		0.897526		0.783177

## Sheet: Fig. 3D
	Lanes	RTA		pRTA		pRTA/RTA
Band Intensity analyzed by Fiji Software	1	48011.3		30580.5		0.636945		1
	2	47465.9		41968.9		0.884191		1.38818

## Sheet: Fig. 3E
	Lanes	RTA		pRTA		pRTA/RTA
Band Intensity analyzed by Fiji Software	1	25116.9		12747.1		0.507508		1
	2	24909.5		8071.64		0.324038		0.638489
	3	24812.3		19821.7		0.798867		1.5741
	4	24863.3		20351.8		0.818547		1.61287
	5	25195		21214.4		0.842009		1.6591
	6	25180		19934		0.791661		1.5599

## Sheet: Fig. 4A
		DMSO			Forskolin
ORF71	24h	0.96262	0.980047	1.05998	0.547581	0.576308	0.524315
	48h	0.990081	0.94326	1.07077	0.223781	0.211585	0.208134
	72h	1.08605	0.97969	0.939854	0.313518	0.294931	0.321714
	96h	0.836221	1.11131	1.07608	0.369747	0.340653	0.401181
ORF45	24h	1.01394	0.980382	1.00598	0.755608	0.714669	0.912759
	48h	0.980632	1.02347	0.99637	0.266293	0.32394	0.304656
	72h	0.992159	1.00812	0.999783	0.370234	0.34751	0.356593
	96h	0.990471	1.01248	0.99718	0.152099	0.145269	0.153662
ORF57	24h	1.06319	1.08239	1.12013	0.817763	0.758557	0.734705
	48h	1.13968	1.16632	1.10163	0.474288	0.482554	0.442268
	72h	1.03269	0.979389	0.988727	0.239779	0.244778	0.221954
	96h	1.04049	0.955338	1.00601	0.279159	0.294521	0.338704
K8.1	24h	0.983318	1.00826	1.00863	0.80181	0.703181	0.730785
	48h	0.904893	0.966915	1.14292	0.412756	0.415363	0.400787
	72h	0.994724	1.03248	0.973683	0.420901	0.415367	0.425004
	96h	0.990597	0.968894	1.0419	0.221494	0.238893	0.240696

## Sheet: Fig. 4B
		PBS			LB-100
ORF71	24h	0.986837	0.99984	1.0135	3.35134	3.27652	3.28185
	48h	0.891128	1.09175	1.02787	9.91178	9.30183	9.69625
	72h	1.05644	1.01187	0.935469	5.22447	4.89325	4.55446
	96h	1.00928	0.951774	1.04101	2.69776	2.78628	2.79912
ORF45	24h	0.953514	1.02655	1.02163	15.4445	15.7748	14.7958
	48h	0.775997	1.39173	0.925945	19.7253	16.8827	21.3649
	72h	1.11433	0.936259	0.958492	3.05523	3.14783	3.92002
	96h	1.02588	0.968663	1.00631	1.42793	1.61703	1.7021
ORF57	24h	0.995596	0.965603	1.0402	16.1032	15.2127	14.4557
	48h	0.7704	0.990551	1.31041	9.75952	9.96606	10.7099
	72h	1.00894	1.04117	0.951946	4.00278	3.9224	3.95494
	96h	1.09682	0.971216	0.938745	1.76684	1.72756	1.73846
K8.1	24h	0.957223	1.00995	1.0344	4.25571	4.1774	4.52417
	48h	0.951051	1.00333	1.04798	9.89787	7.97131	9.08009
	72h	0.995603	0.970563	1.03488	1.99779	2.18543	2.24869
	96h	0.980998	1.01296	1.00632	1.73425	1.73153	1.78854

[truncated: 30 more sheets: Fig. 4C, Fig. 4D, Fig. 5A, Fig. 5B, Fig. 5C, Fig. 5D, Fig. 5E, Fig. 5F, Fig. 5G, Fig. 5H, Fig. 6B, Fig. 6C, Fig. S1B, Fig. S2A, Fig. S2B, Fig. S2C, Fig. S3A, Fig. S3B, Fig. S4A, Fig. S4B …]
